# Supplementary material for: Age-related differences of inter-joint coordination in elderly during squat jumping
Source: PLoS One. 2019 Sep 9;14(9):e0221716. doi: 10.1371/journal.pone.0221716 (PMC6733476; doi:10.1371/journal.pone.0221716)
Supplement: S1 Dataset — Vertical jump height of young and elderly group. (XLSX) [file pone.0221716.s001.xlsx]

## Sheet: VJH
Subject	Group	Vertical Jump Height
S1	elderly	0.095
S2	elderly	0.098
S3	elderly	0.071
S4	elderly	0.119
S5	elderly	0.154
S6	elderly	0.034
S7	elderly	0.108
S8	elderly	0.177
S9	elderly	0.034
S10	elderly	0.097
S11	elderly	0.121
S12	elderly	0.171
S13	elderly	0.171
S14	elderly	0.11
S15	elderly	0.192
S16	elderly	0.147
S17	elderly	0.127
S18	elderly	0.082
S19	elderly	0.149
S20	elderly	0.148
S21	elderly	0.081
SS1	young	0.351
SS2	young	0.381
SS3	young	0.286
SS4	young	0.362
SS5	young	0.545
SS6	young	0.454
SS7	young	0.426
SS8	young	0.289
SS9	young	0.332
SS10	young	0.335
SS11	young	0.395
SS12	young	0.271
SS13	young	0.347
SS14	young	0.323
SS15	young	0.34
SS16	young	0.357
SS17	young	0.361
SS18	young	0.281
SS19	young	0.381
SS20	young	0.42
