# Supplementary material for: Age-related differences of inter-joint coordination in elderly during squat jumping
Source: PLoS One. 2019 Sep 9;14(9):e0221716. doi: 10.1371/journal.pone.0221716 (PMC6733476; doi:10.1371/journal.pone.0221716)
Supplement: S2 Dataset — Mean absolute continuous relative phase and continuous relative phase variability of the young and elderly groups. (XLSX) [file pone.0221716.s002.xlsx]

## Sheet: Rel Phase
Subject	Group	joint coupling	BMI	MACRP	CRP Variability
S1	old	AK	32.1	5.55598	1.78
S2	old	AK	25.4	6.25219	1.26
S3	old	AK	25.5	8.94517	1.67
S4	old	AK	25.4	5.22735	2.4
S5	old	AK	24.3	6.77146	1.78
S6	old	AK	31.7	11.0654	4.23
S7	old	AK	30.7	3.00511	1.21
S8	old	AK	30.6	2.91649	1.84
S9	old	AK	30.2	5.73147	1.26
S10	old	AK	27.7	8.07692	3.16
S11	old	AK	21.8	8.37417	3.35
S12	old	AK	24.6	7.32767	4.89
S13	old	AK	28.5	4.00061	2.66
S14	old	AK	27.5	7.98942	2.25
S15	old	AK	23.6	2.30667	1.17
S16	old	AK	28.2	5.06081	0.83
S17	old	AK	28.5	6.28068	1.63
S18	old	AK	25.3	7.85984	3.61
S19	old	AK	24.2	8.97941	3.96
S20	old	AK	25.5	5.10719	2.38
S21	old	AK	30.7	5.81208	4.1
S1	old	KH	32.1	5.90962	1.89
S2	old	KH	25.4	8.53256	2.86
S3	old	KH	25.5	7.9956	1.9
S4	old	KH	25.4	6.29426	2.46
S5	old	KH	24.3	11.165	2.35
S6	old	KH	31.7	4.0266	2.24
S7	old	KH	30.7	11.3623	2.15
S8	old	KH	30.6	13.704	2.3
S9	old	KH	30.2	4.42172	1.46
S10	old	KH	27.7	3.3575	2.6
S11	old	KH	21.8	11.3097	3.99
S12	old	KH	24.6	6.88928	4.47
S13	old	KH	28.5	9.75642	3.5
S14	old	KH	27.5	7.18276	1.88
S15	old	KH	23.6	8.48113	2.02
S16	old	KH	28.2	10.7836	1.99
S17	old	KH	28.5	9.02241	2.64
S18	old	KH	25.3	5.71535	1.86
S19	old	KH	24.2	5.93437	2.31
S20	old	KH	25.5	8.18014	3.72
S21	old	KH	30.7	6.87523	4.76
S1	old	AH	32.1	11.2993	3.25
S2	old	AH	25.4	14.0902	3.85
S3	old	AH	25.5	16.9187	2.6
S4	old	AH	25.4	11.323	4.05
S5	old	AH	24.3	17.8717	3.7
S6	old	AH	31.7	14.8204	5.04
S7	old	AH	30.7	14.0815	3.19
S8	old	AH	30.6	16.292	2.36
S9	old	AH	30.2	9.59097	1.2
S10	old	AH	27.7	11.4236	4.73
S11	old	AH	21.8	18.2981	4.47
S12	old	AH	24.6	14.168	8.8
S13	old	AH	28.5	13.6217	6.02
S14	old	AH	27.5	14.5076	2.74
S15	old	AH	23.6	10.4355	2.5
S16	old	AH	28.2	15.7664	2.53
S17	old	AH	28.5	14.8033	3.53
S18	old	AH	25.3	12.4388	3.52
S19	old	AH	24.2	14.7793	4.81
S20	old	AH	25.5	13.1442	3.96
S21	old	AH	30.7	12.6705	7.79
SS1	young	AK	24.2513	4.84271	1.39
SS2	young	AK	21.1463	3.40739	0.97
SS3	young	AK	22.7244	6.06684	1.57
SS4	young	AK	19.5958	3.04239	0.58
SS5	young	AK	19.2526	6.04686	1.49
SS6	young	AK	20.4152	7.25484	1.71
SS7	young	AK	21.6049	3.7507	0.72
SS8	young	AK	21.8776	8.48278	1.04
SS9	young	AK	22.2222	5.36684	0.82
SS10	young	AK	23.5479	3.60249	1.09
SS11	young	AK	22.9441	6.16344	1.71
SS12	young	AK	23.1481	5.13196	1.59
SS13	young	AK	20.898	4.693	1.02
SS14	young	AK	20.5714	3.17515	0.84
SS15	young	AK	24.4898	5.76271	1.38
SS16	young	AK	20.2812	2.78646	0.74
SS17	young	AK	22.7204	3.87347	1.23
SS18	young	AK	21.7051	4.45765	0.83
SS19	young	AK	21.6049	1.93677	0.8
SS20	young	AK	21.9136	3.02356	0.82
SS1	young	KH	24.2513	9.51505	2.53
SS2	young	KH	21.1463	7.17132	1.47
SS3	young	KH	22.7244	10.6659	1.64
SS4	young	KH	19.5958	12.1819	2
SS5	young	KH	19.2526	11.9585	2.19
SS6	young	KH	20.4152	9.84183	0.84
SS7	young	KH	21.6049	6.65142	1.06
SS8	young	KH	21.8776	9.08489	1.44
SS9	young	KH	22.2222	11.9814	1.28
SS10	young	KH	23.5479	15.6727	1.16
SS11	young	KH	22.9441	10.9405	1.1
SS12	young	KH	23.1481	7.05778	1.42
SS13	young	KH	20.898	7.66277	1.61
SS14	young	KH	20.5714	9.67048	1.6
SS15	young	KH	24.4898	15.1111	1.11
SS16	young	KH	20.2812	10.1703	2.08
SS17	young	KH	22.7204	9.39537	2.51
SS18	young	KH	21.7051	8.84991	2.08
SS19	young	KH	21.6049	10.9746	1.88
SS20	young	KH	21.9136	16.3761	1.62
SS1	young	AH	24.2513	13.1675	2.68
SS2	young	AH	21.1463	10.5589	2.4
SS3	young	AH	22.7244	16.6999	2.64
SS4	young	AH	19.5958	15.1775	2.1
SS5	young	AH	19.2526	17.9457	2.47
SS6	young	AH	20.4152	16.9385	2.02
SS7	young	AH	21.6049	9.98035	1.35
SS8	young	AH	21.8776	17.5192	2.47
SS9	young	AH	22.2222	17.3397	1.43
SS10	young	AH	23.5479	18.2674	1.49
SS11	young	AH	22.9441	17.1036	2.74
SS12	young	AH	23.1481	12.141	2.74
SS13	young	AH	20.898	12.1154	2.48
SS14	young	AH	20.5714	12.8004	1.69
SS15	young	AH	24.4898	20.2829	1.71
SS16	young	AH	20.2812	12.34	2.54
SS17	young	AH	22.7204	12.8341	3.56
SS18	young	AH	21.7051	13.2706	2.21
SS19	young	AH	21.6049	12.8277	2.42
SS20	young	AH	21.9136	19.0175	1.92
